# Supplementary material for: Modulation of the honey bee queen microbiota: Effects of early social contact
Source: PLoS One. 2018 Jul 12;13(7):e0200527. doi: 10.1371/journal.pone.0200527 (PMC6042773; doi:10.1371/journal.pone.0200527)
Supplement: S1 Table — Read processing information: a) raw read and processing statistics, b) sample read and processing statistics. (XLSX) [file pone.0200527.s003.xlsx]

## Sheet: Sheet1
S1a Table: raw read and read processing statistics
Total raw reads	399656
Total assembled reads	342359
	(Sequence lengths (mean +/- std)	253.8916 +/- 12.5086
Total reads post OTU picking	342359
Initial OTU number	15928
OTUs post filtering	2464
OTUs in 1800 read subsampled table	1612
High abundance (96% of all reads)OTUs	44
S1b Table: sample read and read processing statistics
		C1_IMQ4D	C1_IMQ2G	C1_IMQ2H	C1_IMQ_1	C2_IMQ4C	C2_IMQ_1	C2_IMQ2F	C2_IMQ2D	C2_IMQ2E	C1_NIMQ2A	C1_NIMQB	C1_NIMQ2B	C2_NIMQ2J	C1_NIMQ4A	C1_NIMQA	C2_NIMQ2C	C2_NIMQ2I	C1_IVQ3D	C1_IVQ3F	C2_IVQ3I	C2_IVQ_3	C2_IVQ3H	C1_NIVQ3C	C1_NIVQ_2	C2_NIVQ3K	C2_NIVQ_4	C2_NIVQ_5	C2_NIVQ_1	C1_W43B_1	C1_W43B_5	C1_W43B_3	C1_W43B_2	C1_W43B_4	C2_W43J_5	C2_W43J_2	C2_W43J_3	C2_W43J_1	C2_W43J_4	C1_W142B_1	C1_W142B_2	C1_W142A_2	C1_W142B_5	C1_W142B_4	C1_W142A_4	C1_W142B_3	C1_W142A_5	C1_W142A_3	C1_W142A_1
Post OTU picking	OTUs per sample	772	880	483	532	242	502	269	578	91	426	504	132	106	183	199	597	260	488	569	485	680	337	777	328	339	254	460	175	454	530	215	386	778	1062	491	922	583	1053	858	556	418	889	296	590	747	367	468	653
	Reads per sample	8035	13589	6774	13582	2694	3969	5401	8480	1938	6196	13074	2915	3321	4463	3432	7926	2928	6122	7178	6668	6264	4802	7993	5375	5952	3059	7654	2002	5458	7354	4488	5720	9535	15397	5596	11221	7249	15902	11883	8553	7348	10685	4322	10453	8403	5558	7230	8218
Post Singleton Filter	OTUs per sample	353	418	233	285	133	246	161	308	37	202	128	54	45	62	111	261	106	182	268	209	336	142	325	177	193	148	181	83	206	244	103	177	261	389	240	483	259	436	341	265	230	394	153	256	291	198	225	319
	Reads per sample	7616	13127	6524	13335	2585	3713	5293	8210	1884	5972	12698	2837	3260	4342	3344	7590	2774	5816	6877	6392	5920	4607	7541	5224	5806	2953	7375	1910	5210	7068	4376	5511	9018	14724	5345	10782	6925	15285	11366	8262	7160	10190	4179	10119	7947	5389	6987	7884
Post Plastid/Unassigned Filter	OTUs per sample	325	377	209	262	113	225	145	285	31	188	110	45	34	50	99	241	91	159	233	179	294	122	294	160	176	132	166	74	171	211	85	151	224	346	216	426	219	380	300	242	198	359	139	226	262	180	201	288
	Reads per sample	7569	12972	6472	13236	2555	3678	5263	8137	1873	5925	12603	2821	3239	4316	3313	7527	2754	5768	6824	6285	5859	4567	7474	5178	5765	2918	7344	1894	5158	7027	4349	5479	8962	14594	5316	10673	6868	15182	11275	8231	7112	10141	4160	10085	7909	5369	6958	7835
[truncated: 1 more columns]
