# Supplementary material for: Modulation of the honey bee queen microbiota: Effects of early social contact
Source: PLoS One. 2018 Jul 12;13(7):e0200527. doi: 10.1371/journal.pone.0200527 (PMC6042773; doi:10.1371/journal.pone.0200527)
Supplement: S3 Table — (XLSX) [file pone.0200527.s005.xlsx]

## Sheet: Sheet1
S3 Table: summary of sample types
Caste	Mating state	Isolated (samples in colony1/ samples in colony2)	Not Isolated (samples in colony1/ samples in colony2)	NA (samples in colony1/ samples in colony2)
Queen	Virgin	5 (2/3)	6 (2/4)	-
Queen	Mated	9 (4/5)	8 (6/2)	-
Worker	NA	-	-	20 (15/5)	>>>>>>>>
						Worker collection by day (samples in colony1/ samples in colony2)
					day 4	10 (5/5)
					day 14	10 (10/0)
