# Supplementary material for: Modulation of the honey bee queen microbiota: Effects of early social contact
Source: PLoS One. 2018 Jul 12;13(7):e0200527. doi: 10.1371/journal.pone.0200527 (PMC6042773; doi:10.1371/journal.pone.0200527)
Supplement: S4 Table — Taxonomic abundance tables: a) relative abundance, b) absolute abundance. (XLSX) [file pone.0200527.s006.xlsx]

## Sheet: Sheet1
S4a Table: Relative Abundance
Name		C1_IMQ4D	C1_IMQ2G	C1_IMQ2H	C1_IMQ_1	C2_IMQ4C	C2_IMQ_1	C2_IMQ2F	C2_IMQ2D	C2_IMQ2E	C1_NIMQ2A	C1_NIMQB	C1_NIMQ2B	C1_NIMQ4A	C1_NIMQA	C2_NIMQ2J	C2_NIMQ2C	C2_NIMQ2I	C1_IVQ3D	C1_IVQ3F	C2_IVQ3I	C2_IVQ_3	C2_IVQ3H	C1_NIVQ3C	C1_NIVQ_2	C2_NIVQ3K	C2_NIVQ_4	C2_NIVQ_5	C2_NIVQ_1	C1_W43B_1	C1_W43B_5	C1_W43B_3	C1_W43B_2	C1_W43B_4	C2_W43J_5	C2_W43J_2	C2_W43J_3	C2_W43J_1	C2_W43J_4	C1_W142B_1	C1_W142B_2	C1_W142A_2	C1_W142B_5	C1_W142B_4	C1_W142A_4	C1_W142B_3	C1_W142A_5	C1_W142A_3	C1_W142A_1
Isolation		isolated	isolated	isolated	isolated	isolated	isolated	isolated	isolated	isolated	not_isolated	not_isolated	not_isolated	not_isolated	not_isolated	not_isolated	not_isolated	not_isolated	isolated	isolated	isolated	isolated	isolated	not_isolated	not_isolated	not_isolated	not_isolated	not_isolated	not_isolated	worker	worker	worker	worker	worker	worker	worker	worker	worker	worker	worker	worker	worker	worker	worker	worker	worker	worker	worker	worker
Mate_State		mated	mated	mated	mated	mated	mated	mated	mated	mated	mated	mated	mated	mated	mated	mated	mated	mated	virgin	virgin	virgin	virgin	virgin	virgin	virgin	virgin	virgin	virgin	virgin	worker	worker	worker	worker	worker	worker	worker	worker	worker	worker	worker	worker	worker	worker	worker	worker	worker	worker	worker	worker
Colony	16S operon #	1	1	1	1	2	2	2	2	2	1	1	1	1	1	2	2	2	1	1	2	2	2	1	1	2	2	2	2	1	1	1	1	1	2	2	2	2	2	1	1	1	1	1	1	1	1	1	1
Alpha-1	2	0	0	0	0	0	0	0	0	0	0	0	0	0	0	0	0	0	0	0.000577367	0	0	0	0	0	0	0	0	0	0	0	0.000567859	0.0618557	0	0	0.0011554	0.000582751	0	0.00523256	0	0	0.0217143	0	0	0.418379	0	0.0194397	0.184256	0.00873108
Alpha-2.1	4	0.152859	0.983711	0.937609	0.998857	0.743768	0	0.65711	0.952242	0	0.934503	0	0	0	0.995968	0	0.997662	0	0.00173611	0.207852	0.196323	0.00060024	0.00057241	0	0.905147	0.646924	0.922671	0	0.299942	0.00230415	0	0.0028393	0	0.0160367	0	0.0179087	0.379953	0	0	0.00575043	0.0161663	0.0314286	0.0741389	0.00806916	0.0388128	0.000583771	0.0743282	0.0365088	0.0389988
Alpha-2.2	4	0.0285881	0.0157068	0	0.00114286	0.00173913	0.0315726	0.000573394	0	0.994912	0.00701754	0.00113766	0.997738	0.983551	0.00288018	0.943915	0	0	0	0.0144342	0.00059312	0.00480192	0	0.00966184	0.0908039	0	0.0673697	0.000576037	0.000575705	0	0	0	0	0	0	0	0	0	0	0.000575043	0.000577367	0	0.0157618	0	0	0.000583771	0.00171527	0	0.00291036
Snodgrassella	4	0	0	0	0	0.00173913	0.000607165	0	0	0.000565291	0	0	0	0.0039705	0	0.000560852	0	0.000575705	0	0.000577367	0	0.00060024	0.00057241	0.000603865	0.00173511	0.000575043	0.00117165	0.00115207	0.0483592	0.0293779	0.0855339	0	0.183276	0	0.00060024	0.000577701	0.004662	0.00288184	0.0523256	0.0304773	0.169169	0.155429	0.200817	0.285303	0.0165525	0.136019	0.0971984	0.086138	0.0745052
Bifido	2	0.0157526	0	0	0	0	0.0807529	0.000573394	0.00116482	0.000565291	0.0298246	0	0	0	0	0	0	0.000575705	0.0405093	0.00635104	0	0	0.114482	0	0	0.000575043	0	0	0	0.00172811	0.0149254	0.000567859	0.021764	0.000572738	0.00360144	0.0537262	0.0244755	0.0657061	0.143605	0.0454284	0.0398383	0.0394286	0.0554583	0.0282421	0.0439498	0.00992411	0.0377358	0.0336566	0.0407451
Firm-4	4	0.00291715	0	0.0577259	0	0.227246	0.0601093	0.00974771	0.000582411	0	0.0222222	0	0	0	0	0	0.000584454	0.00230282	0.09375	0.00115473	0.00771056	0.0564226	0.00114482	0.250604	0	0	0.000585823	0.00172811	0.00805987	0.722926	0.379449	0.731403	0.452463	0.549255	0.0408163	0.523397	0.104312	0.564841	0.444186	0.0977573	0.131062	0.153714	0.0583771	0.0605187	0.0936073	0.109749	0.156089	0.120936	0.203143
Firm-5	4	0.792882	0.000581734	0.00116618	0	0.0191304	0.825744	0.331995	0.0460105	0.00113058	0	0	0	0.00283607	0	0	0.000584454	0.993092	0.862847	0.756351	0.787663	0.936375	0.878649	0.737923	0	0.351926	0.00702988	0.995392	0.642487	0.0812212	0.283008	0.0777967	0.0738832	0.229668	0.918968	0.3368	0.400932	0.280115	0.296512	0.300748	0.248268	0.254857	0.277875	0.268012	0.119863	0.198482	0.26072	0.195094	0.391153
Env. Lacto	4	0.00583431	0	0.00349854	0	0.0057971	0.000607165	0	0	0.00282646	0.00350877	0	0.000565611	0.00680658	0.00115207	0.053281	0	0.00230282	0	0.0127021	0.00771056	0.00060024	0.00171723	0	0	0	0.000585823	0.00115207	0	0	0	0.0261215	0.00171821	0	0	0	0	0	0	0.000575043	0	0	0.0140105	0	0.00171233	0	0.00285878	0.0022818	0.0133877
Gilliamella	4	0.00116686	0	0	0	0.00057971	0.000607165	0	0	0	0.00233918	0.00113766	0.000565611	0.00113443	0	0.00168256	0.000584454	0.00115141	0.000578704	0	0	0.00060024	0	0.000603865	0.00231348	0	0	0	0.000575705	0.105991	0.0729047	0.149915	0.0263459	0.000572738	0.0252101	0.0103986	0.00815851	0.0461095	0.00290698	0.515239	0.214781	0.152	0.0145943	0.0461095	0.00684932	0.119089	0.236707	0.0604678	0.221187
Frischella	4	0	0	0	0	0	0	0	0	0	0.000584795	0	0.00113122	0.00113443	0	0	0	0	0.000578704	0	0	0	0	0	0	0	0.000585823	0	0	0.0564516	0.0160735	0.0107893	0.178694	0.00630011	0.00360144	0.0496823	0.0763403	0.0293948	0.0552326	0.00230017	0.180139	0.190286	0.280794	0.280692	0.260274	0.425569	0.113208	0.280662	0.00523865
Atypical_Entero	5	0	0	0	0	0	0	0	0	0	0	0.997725	0	0.000567215	0	0.000560852	0.000584454	0	0	0	0	0	0.00286205	0.000603865	0	0	0	0	0	0	0.148106	0	0	0.197595	0.00720288	0.00635471	0.000582751	0.010951	0	0.00115009	0	0.00114286	0.0081728	0.0230548	0	0	0	0	0
S4b Table: Absolute Abundance
	Name	C1_IMQ4D	C1_IMQ2G	C1_IMQ2H	C1_IMQ_1	C2_IMQ4C	C2_IMQ_1	C2_IMQ2F	C2_IMQ2D	C2_IMQ2E	C1_NIMQ2A	C1_NIMQB	C1_NIMQ2B	C1_NIMQ4A	C1_NIMQA	C2_NIMQ2J	C2_NIMQ2C	C2_NIMQ2I	C1_IVQ3D	C1_IVQ3F	C2_IVQ3I	C2_IVQ_3	C2_IVQ3H	C1_NIVQ3C	C1_NIVQ_2	C2_NIVQ3K	C2_NIVQ_4	C2_NIVQ_5	C2_NIVQ_1	C1_W43B_1	C1_W43B_5	C1_W43B_3	C1_W43B_2	C1_W43B_4	C2_W43J_5	C2_W43J_2	C2_W43J_3	C2_W43J_1	C2_W43J_4	C1_W142B_1	C1_W142B_2	C1_W142A_2	C1_W142B_5	C1_W142B_4	C1_W142A_4	C1_W142B_3	C1_W142A_5	C1_W142A_3	C1_W142A_1
	Isolation	isolated	isolated	isolated	isolated	isolated	isolated	isolated	isolated	isolated	not_isolated	not_isolated	not_isolated	not_isolated	not_isolated	not_isolated	not_isolated	not_isolated	isolated	isolated	isolated	isolated	isolated	not_isolated	not_isolated	not_isolated	not_isolated	not_isolated	not_isolated	worker	worker	worker	worker	worker	worker	worker	worker	worker	worker	worker	worker	worker	worker	worker	worker	worker	worker	worker	worker
	Mate_State	mated	mated	mated	mated	mated	mated	mated	mated	mated	mated	mated	mated	mated	mated	mated	mated	mated	virgin	virgin	virgin	virgin	virgin	virgin	virgin	virgin	virgin	virgin	virgin	worker	worker	worker	worker	worker	worker	worker	worker	worker	worker	worker	worker	worker	worker	worker	worker	worker	worker	worker	worker
	Colony	1	1	1	1	2	2	2	2	2	1	1	1	1	1	2	2	2	1	1	2	2	2	1	1	2	2	2	2	1	1	1	1	1	2	2	2	2	2	1	1	1	1	1	1	1	1	1	1
	Age	14	14	14	14	14	14	14	14	14	14	14	14	14	14	14	14	14	4	4	4	4	4	4	4	4	4	4	4	4	4	4	4	4	4	4	4	4	4	14	14	14	14	14	14	14	14	14	14
	Total 16S	10685000	20764000	16104000	6915000	16289000	58296000	5985000	15734000	240800	8298000	526770	976100	651000	2377000	829500	1258600	2738000	6554000	45953000	19162000	8284000	50025000	1928600	3032300	17183000	6356000	14543000	4657000	30568000	60037000	25861000	36166000	35622000	107000000	22200000	54160000	26100000	32985000	14455000	40928000	25079000	87321000	269000000	73442000	68163000	20568000	123000000	65731000
	Alpha-1	0	0	0	0	0	0	0	0	0	0	0	0	0	0	0	0	0	0	13265.9	0	0	0	0	0	0	0	0	0	0	0	7342.7	1.11854e+06	0	0	12825	15780.9	0	86298	0	0	272286	0	0	1.53633e+07	0	199918	1.13317e+07	286951
	Alpha-2.1	408324	5.10645e+06	3.77482e+06	1.72677e+06	3.02881e+06	0	983201	3.74565e+06	0	1.93863e+06	0	0	0	591854	0	313914	0	2844.62	2.38786e+06	940484	1243.1	7158.7	0	686170	2.77902e+06	1.46612e+06	0	349208	17608.3	0	18356.8	0	142814	0	99393.4	5.14457e+06	0	0	20780.6	165413	197049	1.61847e+06	542651	712622	9947.9	382196	1.12265e+06	640858
	Alpha-2.2	76366	81534	0	1975.71	7082.17	460138	857.942	0	59893.7	14557.9	149.821	243473	160073	1711.55	195744	0	0	0	165823	2841.34	9944.78	0	4658.45	68836.2	0	107050	2094.33	670.265	0	0	0	0	0	0	0	0	0	0	2078.06	5907.62	0	344085	0	0	9947.9	8819.9	0	47825.2
	Snodgrassella	0	0	0	0	7082.17	8848.82	0	0	34.0305	0	0	0	646.2	0	116.307	0	394.07	0	6632.94	0	1243.1	7158.7	291.153	1315.34	2470.24	1861.75	4188.65	56302.2	224506	1.2838e+06	0	1.65709e+06	0	16056.4	3206.24	63123.5	18804	431490	110137	1.73093e+06	974498	4.38389e+06	1.91866e+07	303912	2.31786e+06	499794	2.64875e+06	1.22433e+06
	Bifido	84158.4	0	0	0	0	2.35379e+06	1715.88	9163.66	68.0611	123742	0	0	0	0	0	0	788.14	132749	145925	0	0	2.86348e+06	0	0	4940.48	0	0	0	26412.4	448037	7342.7	393559	10201	192677	596360	662797	857464	2.3684e+06	328334	815252	494415	2.42134e+06	3.79856e+06	1.61388e+06	338229	388075	2.06988e+06	1.33911e+06
	Firm-4	7792.44	0	232405	0	925404	876033	14585	2290.91	0	46100	0	0	0	0	0	183.898	1576.28	153609	13265.9	36937.4	116851	14317.4	120829	0	0	930.873	6282.98	9383.71	5.5246e+06	5.69524e+06	4.7287e+06	4.09094e+06	4.89139e+06	1.09184e+06	2.90485e+06	1.41239e+06	3.68559e+06	3.66287e+06	353271	1.34103e+06	963750	1.27439e+06	4.06988e+06	1.71868e+06	1.8702e+06	802611	3.71877e+06	3.3382e+06
	Firm-5	2.11799e+06	3019.78	4695.04	0	77903.9	1.20344e+07	496748	180982	68.0611	0	0	0	461.571	0	0	183.898	679771	1.41378e+06	8.68915e+06	3.7733e+06	1.93923e+06	1.09886e+07	355789	0	1.51179e+06	11170.5	3.619e+06	748016	620692	4.24774e+06	502975	668015	2.04531e+06	2.45824e+07	1.86924e+06	5.42862e+06	1.82775e+06	2.44511e+06	1.08683e+06	2.54028e+06	1.59789e+06	6.06608e+06	1.80238e+07	2.20074e+06	3.38229e+06	1.34062e+06	5.99914e+06	6.42771e+06
	Env. Lacto	15584.9	0	14085.1	0	23607.2	8848.82	0	0	170.153	7278.95	0	138.023	1107.77	684.62	11049.1	0	1576.28	0	145925	36937.4	1243.1	21476.1	0	0	0	930.873	4188.65	0	0	0	168882	15535.2	0	0	0	0	0	0	2078.06	0	0	305853	0	31439.2	0	14699.8	70165.4	219996
	Gilliamella	3116.98	0	0	0	2360.72	8848.82	0	0	0	4852.63	149.821	138.023	184.628	0	348.92	183.898	788.14	948.206	0	0	1243.1	0	291.153	1753.79	0	0	0	670.265	809982	1.09424e+06	969237	238207	5100.52	674370	57712.3	110466	300865	23971.7	1.86194e+06	2.19764e+06	953002	318597	3.10086e+06	125757	2.02937e+06	1.21715e+06	1.85938e+06	3.63472e+06
	Frischella	0	0	0	0	0	0	0	0	0	1213.16	0	276.046	184.628	0	0	0	0	948.206	0	0	0	0	0	0	0	930.873	0	0	431403	241251	69755.7	1.61566e+06	56105.7	96338.5	275737	1.03365e+06	191801	455461	8312.25	1.84318e+06	1.19304e+06	6.1298e+06	1.88765e+07	4.77876e+06	7.25202e+06	582113	8.63035e+06	86085.4
	Atypical_Entero	0	0	0	0	0	0	0	0	0	0	105114	0	73.8514	0	93.0454	147.119	0	0	0	0	0	28634.8	232.923	0	0	0	0	0	0	1.77836e+06	0	0	1.40774e+06	154142	28214.9	6312.35	57164.3	0	3324.9	0	5732.34	142731	1.24035e+06	0	0	0	0	0
