# Supplementary material for: Modulation of the honey bee queen microbiota: Effects of early social contact
Source: PLoS One. 2018 Jul 12;13(7):e0200527. doi: 10.1371/journal.pone.0200527 (PMC6042773; doi:10.1371/journal.pone.0200527)
Supplement: S5 Table — (XLSX) [file pone.0200527.s007.xlsx]

## Sheet: Sheet1
#OTU ID	Phylotype
denovo5064	Alpha-1
denovo3738	Alpha-2.1
denovo7353	Alpha-2.1
denovo7808	Alpha-2.2
denovo12120	Atypical_Entero
denovo6497	Atypical_Entero
denovo233	Bifido
denovo4242	Bifido
denovo9855	Env. Lacto
denovo14428	Firm-4
denovo3313	Firm-4
denovo2674	Firm-4
denovo11569	Firm-5
denovo4397	Firm-5
denovo5468	Firm-5
denovo4628	Firm-5
denovo6552	Firm-5
denovo11785	Firm-5
denovo7117	Firm-5
denovo15775	Firm-5
denovo2912	Firm-5
denovo4929	Firm-5
denovo15128	Firm-5
denovo4065	Firm-5
denovo9389	Firm-5
denovo1938	Firm-5
denovo5387	Firm-5
denovo1250	Firm-5
denovo1474	Firm-5
denovo14136	Firm-5
denovo1414	Firm-5
denovo9675	Firm-5
denovo14356	Firm-5
denovo3884	Firm-5
denovo6074	Firm-5
denovo3406	Firm-5
denovo7381	Firm-5
denovo9255	Firm-5
denovo10348	Firm-5
denovo487	Firm-5
denovo14430	Frischella
denovo14429	Gilliamella
denovo5269	Gilliamella
denovo5062	Snodgrassella
